# Supplementary material for: Assessing the reliability of spike-in normalization for analyses of single-cell RNA sequencing data
Source: Genome Res. 2017 Nov;27(11):1795–806. doi: 10.1101/gr.222877.117 (PMC5668938; doi:10.1101/gr.222877.117)
Supplement: Supplemental Material [file supp_gr.222877.117_Supplemental_Code.zip]

Archive with 110 entries (78 files):
- SpikeIns2016-master/
- SpikeIns2016-master/real/
- SpikeIns2016-master/real/.gitignore
- SpikeIns2016-master/real/depth/
- SpikeIns2016-master/real/depth/runner.R
- SpikeIns2016-master/real/ArrayExpress/
- SpikeIns2016-master/real/ArrayExpress/Annotator_Calero.R
- SpikeIns2016-master/real/ArrayExpress/Experiment.R
- SpikeIns2016-master/real/ArrayExpress/.gitignore
- SpikeIns2016-master/real/ArrayExpress/Annotator_Liora.R
- SpikeIns2016-master/real/Calero/
- SpikeIns2016-master/real/Calero/techanal_Calero.Rmd
- SpikeIns2016-master/real/Calero/trial_20160325/
- SpikeIns2016-master/real/Calero/trial_20160325/mover.sh
- SpikeIns2016-master/real/Calero/trial_20160325/mapme.sh
- SpikeIns2016-master/real/Calero/trial_20160325/analysis/
- SpikeIns2016-master/real/Calero/trial_20160325/analysis/count_me.R
- SpikeIns2016-master/real/Calero/trial_20160325/analysis/techanal.Rmd
- SpikeIns2016-master/real/Calero/trial_20160325/analysis/count_me.sh
- SpikeIns2016-master/real/Calero/public_I/
- SpikeIns2016-master/real/Calero/public_I/run_me.sh
- SpikeIns2016-master/real/Calero/public_I/public_Calero.Rmd
- SpikeIns2016-master/real/Calero/public_II/
- SpikeIns2016-master/real/Calero/public_II/run_me.sh
- SpikeIns2016-master/real/Calero/public_II/public_Calero.Rmd
- SpikeIns2016-master/real/Calero/trial_20160113/
- SpikeIns2016-master/real/Calero/trial_20160113/mover.sh
- SpikeIns2016-master/real/Calero/trial_20160113/mapme.sh
- SpikeIns2016-master/real/Calero/trial_20160113/analysis/
- SpikeIns2016-master/real/Calero/trial_20160113/analysis/count_me.R
- SpikeIns2016-master/real/Calero/trial_20160113/analysis/techanal.Rmd
- SpikeIns2016-master/real/Calero/trial_20160113/analysis/count_me.sh
- SpikeIns2016-master/real/Calero/public_Calero.Rmd
- SpikeIns2016-master/real/run_all.sh
- SpikeIns2016-master/real/make_pics.R
- SpikeIns2016-master/real/index_swapping/
- SpikeIns2016-master/real/index_swapping/check_swap.R
- SpikeIns2016-master/real/Liora/
- SpikeIns2016-master/real/Liora/techanal_Liora.Rmd
- SpikeIns2016-master/real/Liora/public_Liora.Rmd
- SpikeIns2016-master/real/Liora/public_I/
- SpikeIns2016-master/real/Liora/public_I/public_Liora.Rmd
- SpikeIns2016-master/real/Liora/public_I/run_me.sh
- SpikeIns2016-master/real/Liora/test_20160906/
- SpikeIns2016-master/real/Liora/test_20160906/mover.sh
- SpikeIns2016-master/real/Liora/test_20160906/mapme.sh
- SpikeIns2016-master/real/Liora/test_20160906/dumpme.sh
- SpikeIns2016-master/real/Liora/test_20160906/analysis/
- SpikeIns2016-master/real/Liora/test_20160906/analysis/count_me.R
- SpikeIns2016-master/real/Liora/test_20160906/analysis/techanal.Rmd
- SpikeIns2016-master/real/Liora/test_20160906/analysis/count_me.sh
- SpikeIns2016-master/real/Liora/public_II/
- SpikeIns2016-master/real/Liora/public_II/public_Liora.Rmd
- SpikeIns2016-master/real/Liora/public_II/run_me.sh
- SpikeIns2016-master/real/Liora/test_20170201/
- SpikeIns2016-master/real/Liora/test_20170201/mover.sh
- SpikeIns2016-master/real/Liora/test_20170201/mapme.sh
- SpikeIns2016-master/real/Liora/test_20170201/dumpme.sh
- SpikeIns2016-master/real/Liora/test_20170201/analysis/
- SpikeIns2016-master/real/Liora/test_20170201/analysis/count_me.R
- SpikeIns2016-master/real/Liora/test_20170201/analysis/techanal.Rmd
- SpikeIns2016-master/real/Liora/test_20170201/analysis/count_me.sh
- SpikeIns2016-master/.gitignore
- SpikeIns2016-master/README.md
- SpikeIns2016-master/package/
- SpikeIns2016-master/package/DESCRIPTION
- SpikeIns2016-master/package/man/
- SpikeIns2016-master/package/man/setupSpikes.Rd
- SpikeIns2016-master/package/man/spikeParam.Rd
- SpikeIns2016-master/package/man/resampleSpikes.Rd
- SpikeIns2016-master/package/man/testVariance.Rd
- SpikeIns2016-master/package/man/estimateVariance.Rd
- SpikeIns2016-master/package/man/decomposeVariance.Rd
- SpikeIns2016-master/package/man/diagnoseVariance.Rd
- SpikeIns2016-master/package/R/
- SpikeIns2016-master/package/R/testVariance.R
- SpikeIns2016-master/package/R/resampleSpikes.R
- SpikeIns2016-master/package/R/diagnoseVariance.R
- SpikeIns2016-master/package/R/estimateVariance.R
- SpikeIns2016-master/package/R/decomposeVariance.R
- SpikeIns2016-master/package/R/spikeParam.R
- SpikeIns2016-master/package/R/setupSpikes.R
- SpikeIns2016-master/package/NAMESPACE
- SpikeIns2016-master/simulations/
- SpikeIns2016-master/simulations/diffexp/
- SpikeIns2016-master/simulations/diffexp/desim.R
- SpikeIns2016-master/simulations/diffexp/desim.Rout.save
- SpikeIns2016-master/simulations/clustering/
- SpikeIns2016-master/simulations/clustering/clustsim.R
- SpikeIns2016-master/simulations/pics/
- SpikeIns2016-master/simulations/pics/picmaker.R
- SpikeIns2016-master/simulations/pics/get_properties.R
- SpikeIns2016-master/simulations/.gitignore
- SpikeIns2016-master/simulations/datasets/
- SpikeIns2016-master/simulations/datasets/download.sh
- SpikeIns2016-master/simulations/datasets/prerunner.R
- SpikeIns2016-master/simulations/variance/
- SpikeIns2016-master/simulations/variance/varsim.R
- SpikeIns2016-master/simulations/variance/varsim.Rout.save
- SpikeIns2016-master/simulations/sampling/
- SpikeIns2016-master/simulations/sampling/sizevar.R
- SpikeIns2016-master/simulations/sampling/resampler.R
- SpikeIns2016-master/sequence_check/
- SpikeIns2016-master/sequence_check/biophysical/
- SpikeIns2016-master/sequence_check/biophysical/check_biophys.R
- SpikeIns2016-master/sequence_check/cross_align/
- SpikeIns2016-master/sequence_check/cross_align/readmaker.py
- SpikeIns2016-master/sequence_check/cross_align/mapcheck.py
- SpikeIns2016-master/sequence_check/cross_align/submitter.sh
- SpikeIns2016-master/sequence_check/cross_align/comments.txt
