# Supplementary material for: Assessing the reliability of spike-in normalization for analyses of single-cell RNA sequencing data
Source: Genome Res. 2017 Nov;27(11):1795–806. doi: 10.1101/gr.222877.117 (PMC5668938; doi:10.1101/gr.222877.117)
Supplement: Supplemental Material [file supp_gr.222877.117_Supplemental_Code.zip › SpikeIns2016-master/real/Calero/trial_20160325/analysis/count_me.sh]

echo '
anno.files <- file.path("/lustre/jmlab/resources/annotation", 
    c("processed/mm10.gtf", "original/ERCC92.gtf", "original/SIRV_C_150601a.gtf", "original/CBFB-MYH11-mcherry.gtf"))
bam.files <- list.files("../bam", full=TRUE, pattern="bam$")
stat.file <- "../all_qual.tsv"
ispet <- FALSE
# NOT STRAND-SPECIFIC.
' | cat - ~/Code/mapping/counter.R > count_me.R

R CMD BATCH --no-save count_me.R 
