# Supplementary material for: Assessing the reliability of spike-in normalization for analyses of single-cell RNA sequencing data
Source: Genome Res. 2017 Nov;27(11):1795–806. doi: 10.1101/gr.222877.117 (PMC5668938; doi:10.1101/gr.222877.117)
Supplement: Supplemental Material [file supp_gr.222877.117_Supplemental_Code.zip › SpikeIns2016-master/real/Calero/public_I/run_me.sh]

ln -s ../../ArrayExpress/counts_Calero_20160113.tsv genic_counts.tsv
ln -s ../../ArrayExpress/E-MTAB-5522.sdrf.txt sdrf.tsv
echo "knitr::knit('public_Calero.Rmd')" | R --no-save 

# Reconstructing as if we had run it in the original directory.
curwd=$(pwd)
cd ../trial_20160113/analysis/ 
ln -s ${curwd}/*.rds . 
