# Supplementary material for: Assessing the reliability of spike-in normalization for analyses of single-cell RNA sequencing data
Source: Genome Res. 2017 Nov;27(11):1795–806. doi: 10.1101/gr.222877.117 (PMC5668938; doi:10.1101/gr.222877.117)
Supplement: Supplemental Material [file supp_gr.222877.117_Supplemental_Code.zip › SpikeIns2016-master/real/Calero/trial_20160113/mover.sh]

cd fastq
bash ~/Code/mapping/moveTier2.sh from group_folders/lun01/Internal/SpikeIns/Calero/trial_20160113/fastq "*.fq.gz"
bash ~/Code/mapping/moveTier2.sh from group_folders/lun01/Internal/SpikeIns/Calero/trial_20160113/fastq md5.all
