# Supplementary material for: Assessing the reliability of spike-in normalization for analyses of single-cell RNA sequencing data
Source: Genome Res. 2017 Nov;27(11):1795–806. doi: 10.1101/gr.222877.117 (PMC5668938; doi:10.1101/gr.222877.117)
Supplement: Supplemental Material [file supp_gr.222877.117_Supplemental_Code.zip › SpikeIns2016-master/real/run_all.sh]

set -e
set -u

for f in Calero/trial_20160113 Calero/trial_20160325 Liora/test_20160906 Liora/test_20170201
do
    cd $f/analysis
    echo "knitr::knit('techanal.Rmd')" | Rdevel --no-save --vanilla;
    cd -
done
