# Supplementary material for: Assessing the reliability of spike-in normalization for analyses of single-cell RNA sequencing data
Source: Genome Res. 2017 Nov;27(11):1795–806. doi: 10.1101/gr.222877.117 (PMC5668938; doi:10.1101/gr.222877.117)
Supplement: Supplemental Material [file supp_gr.222877.117_Supplemental_Code.zip › SpikeIns2016-master/real/Liora/test_20160906/mapme.sh]

ispet=1
fastq=($(ls cram/*.cram))
genome=/lustre/jmlab/resources/genomes/subread/mm10_ERCC_SIRV

source ${HOME}/Code/mapping/multi_align.sh
