# Supplementary material for: Assessing the reliability of spike-in normalization for analyses of single-cell RNA sequencing data
Source: Genome Res. 2017 Nov;27(11):1795–806. doi: 10.1101/gr.222877.117 (PMC5668938; doi:10.1101/gr.222877.117)
Supplement: Supplemental Material [file supp_gr.222877.117_Supplemental_Code.zip › SpikeIns2016-master/real/Liora/test_20170201/mover.sh]

cd cram
bash ~/Code/mapping/moveTier2.sh from group_folders/lun01/Internal/SpikeIns/Vilmovsky/test_20170201/cram "*.cram"
bash ~/Code/mapping/moveTier2.sh from group_folders/lun01/Internal/SpikeIns/Vilmovsky/test_20170201/cram md5.all
