# Supplementary material for: Assessing the reliability of spike-in normalization for analyses of single-cell RNA sequencing data
Source: Genome Res. 2017 Nov;27(11):1795–806. doi: 10.1101/gr.222877.117 (PMC5668938; doi:10.1101/gr.222877.117)
Supplement: Supplemental Material [file supp_gr.222877.117_Supplemental_Code.zip › SpikeIns2016-master/package/DESCRIPTION]

Package: simpaler 
Version: 0.99.1
Date: 2017-06-23
Title: Simulator for spike-ins in single-cell RNA-seq data
Author: Aaron Lun <alun@wehi.edu.au>
Maintainer: Aaron Lun <alun@wehi.edu.au>
Depends: R (>= 3.2.0), edgeR 
Imports: stats 
biocViews: RNASeq 
Description: Simulates spike-in variability in single-cell RNA-seq data.
	Also provides functions to estimate variance of log-ratios from 
    experiments using mixtures of two different spike-in sets.
License: GPL-3
NeedsCompilation: yes
