# Supplementary material for: Assessing the reliability of spike-in normalization for analyses of single-cell RNA sequencing data
Source: Genome Res. 2017 Nov;27(11):1795–806. doi: 10.1101/gr.222877.117 (PMC5668938; doi:10.1101/gr.222877.117)
Supplement: Supplemental Material [file supp_gr.222877.117_Supplemental_Code.zip › SpikeIns2016-master/package/NAMESPACE]

# Importing packages.
import(edgeR)
importFrom("stats", "lm.fit", "pf", "rnorm", "var")

# Exporting everything that's not hidden.
exportPattern("^[^\\.]")
