# Supplementary material for: Assessing the reliability of spike-in normalization for analyses of single-cell RNA sequencing data
Source: Genome Res. 2017 Nov;27(11):1795–806. doi: 10.1101/gr.222877.117 (PMC5668938; doi:10.1101/gr.222877.117)
Supplement: Supplemental Material [file supp_gr.222877.117_Supplemental_Code.zip › SpikeIns2016-master/simulations/diffexp/desim.Rout.save]

R version 3.2.2 (2015-08-14) -- "Fire Safety"
Copyright (C) 2015 The R Foundation for Statistical Computing
Platform: x86_64-pc-linux-gnu (64-bit)

R is free software and comes with ABSOLUTELY NO WARRANTY.
You are welcome to redistribute it under certain conditions.
Type 'license()' or 'licence()' for distribution details.

  Natural language support but running in an English locale

R is a collaborative project with many contributors.
Type 'contributors()' for more information and
'citation()' on how to cite R or R packages in publications.

Type 'demo()' for some demos, 'help()' for on-line help, or
'help.start()' for an HTML browser interface to help.
Type 'q()' to quit R.

> #################################################################################
> # This performs a differential expression analysis of various data sets, 
> # exploiting the presence of spike-ins for normalization.
> 
> suppressPackageStartupMessages(require(simpaler))
> suppressPackageStartupMessages(require(edgeR))
> suppressPackageStartupMessages(require(SAMstrt))
> suppressPackageStartupMessages(require(monocle))
> 
> # Note that Kharchenko's SCDE package doesn't seem to support spike-in normalization.
> 
> fdr.threshold <- 0.05
> top.hits <- c(20, 200, 2000)
> 
> temp <- "temp.txt"
> if (file.exists(temp))  { unlink(temp) }
> filled <- FALSE
> 
> #################################################################################
> 
> for (datatype in c("brennecke", "islam")) {
+ 	if (datatype=="islam") {
+ 		counts <- read.table("GSE29087_L139_expression_tab.txt.gz", 
+ 			colClasses=c(list("character", NULL, NULL, NULL, NULL, NULL, NULL), rep("integer", 96)), skip=6, sep='\t', row.names=1)
+ 		is.spike <- grepl("SPIKE", rownames(counts))
+ 		grouping <- factor(c(rep("ESC", 48), rep("MEF", 48)))
+ 		
+ 		# Quality control on individual cells.
+ 		totals <- colSums(counts[!is.spike,])
+ 		is.mito <- grepl("^mt-", rownames(counts)) & !is.spike
+ 		okay.libs <- totals >= 1e5 & colSums(counts[is.mito,])/totals < 0.1 
+ 		counts <- counts[,okay.libs]
+ 		grouping <- grouping[okay.libs]
+ 		
+ 	} else if (datatype=="brennecke") {
+ 		countsAll <- read.table('nmeth.2645-S10.csv.gz', header=TRUE, row.names=1, sep=',', colClasses=c('character', rep('integer', 13)))
+ 		grouping <- factor(substr(colnames(countsAll), 0, 2))
+ 		
+ 		geneTypes <- factor( c( AT="At", pG="pGIBS", EN="HeLa", ER="ERCC" )[ substr( rownames(countsAll), 1, 2 ) ] )
+ 		is.HeLa <- which( geneTypes=="HeLa" )
+ 		countsHeLa <- countsAll[ is.HeLa, ]
+ 		countsAt <- countsAll[ which( geneTypes=="At" ), ]
+ 		
+ 		rownames(countsHeLa) <- paste0("RNA_SPIKE_", rownames(countsHeLa)) # for SAMstrt, which fails unless we give it names.
+ 		counts <- as.matrix(rbind(countsAt, countsHeLa))
+ 		is.spike <- c(logical(nrow(countsAt)), !logical(nrow(countsHeLa)))
+ 	}
+ 
+ 	design <- model.matrix(~grouping)
+ 	colnames(design) <- levels(grouping)
+     spike.param <- spikeParam(counts[is.spike,])
+ 	filter.keep <- rowSums(counts) >= ncol(counts)
+ 
+ 	#################################################################################
+ 	# Running edgeR first.
+ 
+ 	# Filtering out crappy genes.
+ 	y.ref <- DGEList(counts[!is.spike & filter.keep,])
+ 	diag.done <- FALSE
+ 
+     for (my.var in c(0.001, 0.01, 0.1)) {
+ 		set.seed(231234)
+ 		results <- top.res <- list()
+ 		
+ 		for (i in seq(0,20)) {
+ 			# Running original data, then resampled versions.
+ 			if (i) { spike.data <- resampleSpikes(spike.param, var.log=my.var) }
+ 			else { spike.data <- spike.param$counts }
+ 		
+ 			# Normalizing on the spike-in counts.
+ 			y <- y.ref
+ 			y$samples$norm.factors <- colSums(spike.data)/y$samples$lib.size
+ 
+ 			# Running QL edgeR.
+ 			y <- estimateDisp(y, design)
+ 			fit <- glmQLFit(y, design, robust=TRUE)
+ 			res <- glmQLFTest(fit)
+ 
+ 			# Check if diagnostics look okay:
+ 			if (!diag.done) {
+ 				pdf(paste0("diagnostics_", datatype, ".pdf"))
+ 				plotBCV(y) # Nice downward trend
+ 				plotMDS(cpm(y, log=TRUE), col=c("red", "blue")[(as.integer(grouping)==1)+1L]) # Mostly separated
+ 				plotQLDisp(fit) # Funny parabolic shape, but typical of single-cell data where there's loads of zeros.
+ 				dev.off()
+ 			}
+ 
+ 			# Comparing.
+ 			chosen <- p.adjust(res$table$PValue, method="BH") <= fdr.threshold
+ 		    my.rank <- rank(res$table$PValue) 
+             top.ranked <- lapply(top.hits, function(x) { my.rank <= x })
+ 			if (i) { 
+ 				lost <- sum(original & !chosen)/sum(original)
+ 				gained <- sum(!original & chosen)/sum(chosen)
+ 				results[[i]] <- c(lost, gained)
+ 				top.res[[i]] <- sapply(seq_along(top.hits), function(j) { sum(best[[j]] & !top.ranked[[j]])/top.hits[j] })
+ 			} else {
+ 				original <- chosen
+ 				best <- top.ranked
+ 			}
+ 
+ 			if (!diag.done) {
+ 				# Top genes also look like the ones listed in Islam's paper, which is good, e.g. Sparc, S100a6, Vim, Fn1.
+ 				de.out <- topTags(res, n=Inf)
+ 				write.table(file=paste0("outEB_", datatype, ".tsv"), de.out, row.names=TRUE, 
+ 					quote=FALSE, sep="\t", col.names=NA)
+ 				diag.done <- TRUE
+ 			}
+ 		}
+ 
+ 		final <- do.call(rbind, results)
+         colnames(final) <- c("Lost", "Gained")
+ 		top.lost <- do.call(rbind, top.res)
+         colnames(top.lost) <- paste0("Top", top.hits)
+ 
+         write.table(file=temp, data.frame(Dataset=datatype, Variance=my.var, Method="edgeR", Total=length(original), Detected=sum(original),
+             final, top.lost), row.names=FALSE, col.names=!filled, quote=FALSE, sep="\t", append=filled)
+ 		filled <- TRUE
+ 	}
+ 
+ 	#################################################################################
+ 	# Also running NB models without any EB shrinkage, only using the tagwise dispersions.
+ 
+ 	diag.done <- FALSE
+     for (my.var in c(0.001, 0.01, 0.1)) {
+ 		set.seed(231234)
+ 		results <- top.res <- list()
+ 		
+ 		for (i in seq(0,20)) {
+ 			# Running original data, then resampled versions.
+ 			if (i) { spike.data <- resampleSpikes(spike.param, var.log=my.var) }
+ 			else { spike.data <- spike.param$counts }
+ 		
+ 			# Normalizing on the spike-in counts.
+ 			y <- y.ref
+ 			y$samples$norm.factors <- colSums(spike.data)/y$samples$lib.size
+ 
+ 			# Running no-shrinkage edgeR.
+ 			y <- estimateDisp(y, design, prior.df=0, trend.method="none")
+ 			fit <- glmFit(y, design)
+ 			res <- glmLRT(fit)
+ 
+ 			# Comparing.
+ 			chosen <- p.adjust(res$table$PValue, method="BH") <= fdr.threshold
+             my.rank <- rank(res$table$PValue) 
+             top.ranked <- lapply(top.hits, function(x) { my.rank <= x })
+ 			if (i) { 
+ 				lost <- sum(original & !chosen)/sum(original)
+ 				gained <- sum(!original & chosen)/sum(chosen)
+ 				results[[i]] <- c(lost, gained)
+ 				top.res[[i]] <- sapply(seq_along(top.hits), function(j) { sum(best[[j]] & !top.ranked[[j]])/top.hits[j] })
+ 			} else {
+ 				original <- chosen
+ 				best <- top.ranked
+ 			}
+ 
+ 			if (!diag.done) {
+ 				# Top genes also look like the ones listed in Islam's paper, which is good, e.g. Sparc, S100a6, Vim, Fn1.
+ 				de.out <- topTags(res, n=Inf)
+ 				write.table(file=paste0("outNB_", datatype, ".tsv"), de.out, row.names=TRUE, 
+ 					quote=FALSE, sep="\t", col.names=NA)
+ 				diag.done <- TRUE
+ 			}
+ 		}
+ 
+ 		final <- do.call(rbind, results)
+         colnames(final) <- c("Lost", "Gained")
+ 		top.lost <- do.call(rbind, top.res)
+         colnames(top.lost) <- paste0("Top", top.hits)
+    
+         write.table(file=temp, data.frame(Dataset=datatype, Variance=my.var, Method="edgeR (LRT)", Total=length(original), Detected=sum(original),
+             final, top.lost), row.names=FALSE, col.names=!filled, quote=FALSE, sep="\t", append=filled)
+ 		filled <- TRUE
+ 	}
+ 
+ 	#################################################################################
+ 	# Finally, monocle.
+ 
+ 	for (my.var in c(0.001, 0.01, 0.1)) {
+ 		set.seed(3742)
+ 		results <- top.set <- list()
+ 		
+ 		for (i in seq(0,20)) {
+ 			# Running original data, then resampled versions.
+ 			if (i) { spike.data <- resampleSpikes(spike.param, var.log=my.var) }
+ 			else { spike.data <- spike.param$counts }
+ 
+ 			# Normalizing by spike-in total counts.
+ 			spike.totals <- colSums(spike.data)
+ 			keep <- !is.spike & filter.keep
+ 			normalized <- cpm(counts[keep,], lib.size=spike.totals)
+ 
+ 			pdat <- AnnotatedDataFrame(data=data.frame(grouping=grouping))
+ 			sampleNames(pdat) <- colnames(normalized)
+ 			HSMM <- newCellDataSet(cellData=normalized, phenoData=pdat)
+ 
+             if (datatype=="islam") { # for convenience, otherwise we'll be here for days. 
+                 HSMM <- HSMM[1:2000,]
+             }
+ 			out <- differentialGeneTest(HSMM, fullModelFormulaStr="expression~grouping", cores=10) 
+ 
+ 			# Choosing stuff. 
+ 			chosen <- out$qval <= fdr.threshold
+             my.rank <- rank(out$pval) 
+             top.ranked <- lapply(top.hits, function(x) { my.rank <= x })
+ 			if (i) { 
+ 				lost <- sum(original & !chosen)/sum(original)
+ 				gained <- sum(!original & chosen)/sum(chosen)
+ 				results[[i]] <- c(lost, gained)
+                 top.res[[i]] <- sapply(seq_along(top.hits), function(j) { sum(best[[j]] & !top.ranked[[j]])/top.hits[j] })
+             } else {
+ 				original <- chosen
+                 best <- top.ranked
+ 			}
+ 		}
+ 
+ 		final <- do.call(rbind, results)
+         colnames(final) <- c("Lost", "Gained")
+ 		top.lost <- do.call(rbind, top.res)
+         colnames(top.lost) <- paste0("Top", top.hits)
+    
+         write.table(file=temp, data.frame(Dataset=datatype, Variance=my.var, Method="monocle", Total=length(original), Detected=sum(original),
+             final, top.lost), row.names=FALSE, col.names=!filled, quote=FALSE, sep="\t", append=filled)
+ 		filled <- TRUE
+ 	}
+ }
> 
> #################################################################################
> 
> file.rename(temp, "results.txt")
[1] TRUE
> sessionInfo()
R version 3.2.2 (2015-08-14)
Platform: x86_64-pc-linux-gnu (64-bit)

locale:
 [1] LC_CTYPE=en_US.UTF-8       LC_NUMERIC=C              
 [3] LC_TIME=en_US.UTF-8        LC_COLLATE=en_US.UTF-8    
 [5] LC_MONETARY=en_US.UTF-8    LC_MESSAGES=en_US.UTF-8   
 [7] LC_PAPER=en_US.UTF-8       LC_NAME=C                 
 [9] LC_ADDRESS=C               LC_TELEPHONE=C            
[11] LC_MEASUREMENT=en_US.UTF-8 LC_IDENTIFICATION=C       

attached base packages:
 [1] stats4    splines   parallel  stats     graphics  grDevices utils    
 [8] datasets  methods   base     

other attached packages:
 [1] monocle_1.4.0          plyr_1.8.3             igraph_1.0.1          
 [4] VGAM_1.0-0             ggplot2_2.0.0          Biobase_2.30.0        
 [7] BiocGenerics_0.16.1    HSMMSingleCell_0.104.0 SAMstrt_0.99.0        
[10] samr_2.0               matrixStats_0.50.1     impute_1.44.0         
[13] simpaler_0.99.0        edgeR_3.12.0           limma_3.26.7          

loaded via a namespace (and not attached):
 [1] Rcpp_0.12.3          AnnotationDbi_1.32.3 cluster_2.0.3       
 [4] magrittr_1.5         IRanges_2.4.6        statmod_1.4.23      
 [7] munsell_0.4.2        lattice_0.20-33      colorspace_1.2-6    
[10] stringr_1.0.0        tools_3.2.2          grid_3.2.2          
[13] gtable_0.1.2         irlba_2.0.0          DBI_0.3.1           
[16] Matrix_1.2-3         reshape2_1.4.1       S4Vectors_0.8.11    
[19] RSQLite_1.0.0        stringi_1.0-1        fastICA_1.2-0       
[22] scales_0.3.0         locfit_1.5-9.1       combinat_0.0-8      
> 
> ###########################################################################
> 
> 
> proc.time()
     user    system   elapsed 
 5710.414   141.068 13758.357 
